# Supplementary material for: Naringenin-Loaded Solid Lipid Nanoparticles: Physical–Chemical Characterization and In Vitro Antibacterial Activity
Source: Pharmaceuticals (Basel). 2025 Feb 8;18(2):232. doi: 10.3390/ph18020232 (PMC11859375; doi:10.3390/ph18020232)
Supplement: Supplementary file 1 [file pharmaceuticals-18-00232-s001.zip]

Archive with 1 entries (1 files):
- pharmaceuticals-3390268-supplementary.pdf
